# Supplementary material for: Long-term low-dose lamotrigine for paroxysmal kinesigenic dyskinesia: a two-year investigation of cognitive function in children
Source: Front Psychiatry. 2024 Mar 11;15:1368289. doi: 10.3389/fpsyt.2024.1368289 (PMC10961978; doi:10.3389/fpsyt.2024.1368289)
Supplement: Supplementary file 1 [file Table_1.xls]

## Sheet: Sheet1
case	Age of onset(Y)	familial/AS	tiggers	Duration of attack	Frequency of attack	sex	Illness period before drug therapy (Y/M)	Age (Y/M)	Wt(kg)	LTG maintenance dosage (mg/d)	LTG maintenance dosage/Wt	PRRT2	History of epileptic seizures	inattention count (1)	hyperactivity count (1)	ADHD-RS-IV scores (I) at baseline	ADHD-RS-IV totall scores (I) at baseline	ADHD-RS-IV scores (H) at baseline	ADHD-RS-IV totall scores (H) at baseline	inattention count（2）	hyperactivity count（2）	ADHD-RS-IV scores (I) at 2 years	ADHD-RS-IV totall scores (I) at 2 years	ADHD-RS-IV scores (H) at 2 years	ADHD-RS-IV totall scores (H) at 2 years	△scores (I)	△scores (H)	FSIQ(1)	VIQ(1)	PIQ(1)	FSIQ(2)	VIQ(2)	PIQ(2)	△FSIQ	△VIQ	△PIQ	efficacy	drug
1	8Y4M	familial	sm	<15sec	>10 per day	M	1Y2M	9Y6M	42	37.5	0.892857	c.649dupC	none	8	9	2, 1, 3, 3, 3, 3, 2, 2, 3	22	2, 2, 3, 2, 2, 2, 3, 3, 2	21	5	5	1, 1, 2, 2, 2, 2, 0, 1, 3	14	1, 0, 1, 2, 2, 2, 2, 2, 0	12	-8	-9	88	95	84	91	95	88	3	0	4	SF	MPX
2	10Y4M	AS	sm+	<20 sec	5–10 per day	M	2Y1M	12Y5M	48	25	0.520833	none	none	6	7	1, 1, 2, 2, 3, 2, 2, 2, 1	16	2, 1, 3, 1, 3, 2, 2, 2, 2	18	4	5	1, 1, 1, 1, 2, 2, 2, 2, 0	12	1, 1, 2, 1, 3, 2, 1, 2, 2	15	-4	-3	91	90	95	91	89	95	0	-1	0	SF	ATX
3	10Y8M	AS	sm	<10 sec	>10 per day	M	3Y5M	14Y1M	40	25	0.625	c.649dupC	none	6	8	2, 0, 2, 2, 0, 2, 2, 1, 2	13	3, 2, 2, 3, 3, 2, 1, 2, 3	21	4	3	2, 0, 1, 2, 1, 1, 2, 1, 2	13	2, 1, 0, 2, 1, 1, 0, 1, 2	10	0	-11	91	99	85	93	99	89	2	0	4	SF	MPX
4	7Y11M	familial	sm+	<30 sec	5–10 per day	M	6M	8Y5M	33	12.5	0.378788	c.649dupC	none	1	0	0, 0, 2, 0, 0, 0, 1, 0, 1	4	1, 0, 0, 0, 1, 0, 1, 0, 0	3	1	0	0, 0, 2, 0, 0, 0, 0, 0, 1	3	0, 0, 0, 0, 1, 0, 1, 0, 0	2	-1	-1	120	126	110	124	126	118	4	0	8	SF
5	6Y3M	AS	sm	<30 sec	1–5 per day	M	3M	6Y6M	22	6.25	0.284091	c.649dupC	AIS	1	1	0, 2, 1, 0, 1, 0, 1, 0, 1	6	0, 1, 1, 0, 1, 0, 2, 0, 0	5	1	1	0, 2, 1, 0, 1, 0, 0, 0, 0	4	0, 0, 1, 0, 1, 0, 1, 0, 0	3	-2	-2	104	100	107	101	99	103	-3	-1	-4	SF
6	5Y	familial	sm+	<20 sec	1–5 per day	M	2Y3M	7Y3M	25	6.25	0.25	c.649dupC	none	2	1	1, 1, 2, 1, 2, 0, 0, 0, 1	8	1, 1, 1, 0, 0, 0, 2, 0, 1	6	1	1	1, 0, 1, 1, 2, 0, 0, 0, 0	8	1, 0, 2, 0, 0, 0, 1, 0, 1	5	0	-1	98	105	91	104	109	97	6	4	6	SF
7	12Y5M	familial	sm	<10 sec	5–10 per day	F	12M	13Y5M / 66	66	25	0.378788	c.649dupC	none	7	5	2, 3, 2, 1, 2, 2, 3, 3, 1	19	1, 2, 3, 3, 2, 1, 2, 0, 1	15	4	4	1, 1, 2, 1, 2, 1, 2, 2, 1	13	1, 1, 2, 3, 1, 1, 2, 0, 2	13	-6	-2	114	115	110	115	115	112	1	0	2	SF
8	8Y7M	familial	sm+	<5 sec	1–5 per day	F	8M	9Y3M / 35	35	37.5	1.07143	c.291delC	none	0	0	0, 0, 0, 1, 0, 0, 1, 0, 1	3	0, 1, 0, 0, 0, 1, 0, 0, 1	3	0	0	0, 0, 0, 0, 0, 0, 0, 0, 1	1	0, 0, 0, 0, 0, 1, 0, 0, 1	2	-2	-1	96	94	100	99	94	105	3	0	5	SF
9	10Y2M	familial	sm+	<20 sec	>10 per day	M	3M	10Y5M / 44	44	37.5	0.852273	c.649dupC	AIS	1	1	2, 0, 1, 1, 0, 0, 0, 0, 1	5	1, 2, 0, 1, 0, 1, 0, 0, 0	5	0	1	1, 0, 0, 1, 0, 0, 0, 0, 1	3	0, 2, 0, 1, 0, 1, 0, 0, 0	4	-2	-1	96	100	93	99	105	93	3	5	0	SF
10	3Y8M	familial	sm	<30 sec	1–10 per day	F	4Y1M	7Y9M / 35	35	12.5	0.357143	c.649dupC	none	4	6	1, 2, 2, 3, 2, 1, 1, 0, 1	13	3, 2, 2, 3, 2, 1, 2, 1, 1	17	4	4	1, 2, 2, 2, 2, 0, 1, 0, 1	11	2, 1, 1, 2, 2, 1, 2, 0, 1	12	-2	-5	98	100	96	100	102	97	2	2	1	SF
11	4Y4M	familial	sm+	<30 sec	<1 per day	F	2Y5M	6Y9M / 21	21	25	1.19048	none	none	3	2	1, 2, 1, 2, 0, 2, 1, 1, 1	11	1, 0, 2, 0, 2, 0, 1, 1, 1	8	2	2	0, 1, 1, 2, 0, 2, 0, 1, 0	7	1, 0, 2, 0, 2, 0, 1, 1, 1	8	-4	0	108	114	100	111	116	103	3	2	3	SF
12	11Y3M	familial	sm	<10 sec	1–10 per day	F	10M	12Y1M / 53	53	25	0.471698	c.649dupC	none	2	1	0, 0, 1, 2, 1, 2, 1, 1, 0	8	0, 1, 0, 2, 1, 0, 1, 1, 0	6	1	1	0, 0, 0, 2, 1, 1, 0, 0, 0	4	0, 1, 0, 2, 1, 0, 0, 0, 0	4	-4	-2	104	109	99	106	112	99	2	3	0	SF
13	12Y7M	familial	sm	<5 sec	1–10 per day	M	4M	12Y11M / 38	38	25	0.657895	c.291delC	none	4	2	2, 3, 1, 1, 2, 1, 1, 3, 0	14	2, 0, 0, 1, 2, 0, 0, 1, 0	6	2	3	0, 1, 0, 0, 2, 1, 1, 2, 0	7	2, 0, 1, 1, 2, 0, 0, 2, 0	8	-7	2	104	107	100	109	110	105	5	3	5	SF
14	10Y	familial	sm	<5 sec	1–10 per day	M	1Y7M	11Y7M / 45	45	25	0.555556	c.649dupC	none	7	6	1, 3, 2, 1, 2, 3, 2, 3, 3	20	3, 2, 1, 1, 1, 2, 3, 2, 3	18	6	5	1, 2, 2, 1, 2, 1, 2, 2, 2	15	2, 2, 1, 0, 1, 2, 3, 1, 2	14	-5	-4	110	109	110	114	110	115	4	1	5	SF	ATX
15	6Y3M	familial	sm	<20 sec	1–10 per day	M	8M	6Y11M / 18	18	25	1.38889	c.649dupC	AIS	3	3	2, 0, 1, 0, 2, 0, 0, 0, 2	7	0, 1, 0, 2, 2, 2, 1, 1, 0	9	1	1	1, 0, 1, 0, 0, 0, 0, 0, 2	4	0, 0, 0, 1, 2, 1, 1, 1, 0	6	-3	-3	114	110	115	115	110	118	1	0	3	SF
16	8Y8M	familial	sm+	<30 sec	1–10 per day	M	5M	9Y1M / 35	35	50	1.42857	c.649dupC	none	2	0	0, 1, 1, 0, 0, 2, 0, 0, 2	6	1, 0, 0, 0, 0, 0, 0, 1, 0	2	1	0	0, 1, 0, 0, 0, 1, 0, 0, 2	4	1, 0, 0, 0, 0, 0, 0, 1, 0	2	-2	0	92	89	97	95	92	99	3	3	2	SF
17	10Y7M	AS	sm+	<5 sec	<1 per day	M	8M	11Y3M / 60	60	25	0.416667	none	none	2	1	2, 1, 0, 2, 0, 0, 1, 0, 1	7	1, 0, 1, 0, 0, 1, 0, 1, 2	6	2	2	2, 1, 0, 2, 0, 0, 0, 0, 0	5	1, 0, 2, 0, 0, 1, 0, 1, 2	7	-2	1	106	110	101	106	110	100	0	0	-1	SF	poor compliance
18	6Y2M	AS	sm+	<20 sec	5–10 per day	F	3Y4M	9Y6M / 38	38	37.5	0.986842	none	none	8	6	3, 3, 1, 3, 2, 2, 2, 3, 2	21	2, 3, 2, 1, 1, 2, 3, 2, 0	16	5	5	2, 1, 1, 2, 1, 2, 1, 3, 2	15	2, 2, 1, 1, 1, 2, 2, 2, 0	13	-6	-3	91	92	91	95	99	92	4	7	1	SF
19	7Y3M	familial	sm	<10 sec	1–10 per day	M	1Y4M	8Y7M / 35	35	12.5	0.357143	c.649C＞T	AIS	6	7	0, 2, 3, 2, 1, 3, 2, 1, 3	17	2, 3, 1, 2, 1, 3, 3, 3, 2	20	5	4	0, 2, 2, 2, 1, 2, 1, 1, 2	13	1, 2, 1, 2, 1, 2, 1, 3, 1	14	-4	-6	100	96	104	102	96	108	2	0	4	SF	MPX
20	3Y5M	AS	sm+	<20 sec	1–10 per day	F	3Y4M	6Y9M / 26	26	12.5	0.480769	none	none	3	6	1, 1, 0, 1, 1, 2, 0, 2, 2	10	0, 2, 3, 2, 3, 2, 1, 1, 2	16	3	4	1, 0, 0, 1, 1, 2, 0, 2, 2	9	0, 2, 1, 2, 2, 2, 0, 1, 1	11	-1	-5	124	129	115	127	127	120	3	-2	5	SF
21	10Y7M	AS	sm+	<15sec	>10 per day	M	9M	11Y4M / 55	55	25	0.454545	c.649dupC	AIS	1	1	0, 1, 0, 2, 1, 0, 0, 1, 1	6	0, 2, 0, 1, 0, 1, 1, 0, 0	5	0	0	0, 1, 0, 1, 1, 0, 0, 0, 0	3	0, 1, 0, 0, 0, 1, 0, 0, 0	2	-3	-3	106	105	107	109	110	107	3	5	0	SF
22	5Y3M	AS	sm+	<30 sec	<1 per day	F	1Y7M	6Y10M / 24	24	50	2.08333	none	none	2	0	2, 2, 1, 0, 1, 1, 0, 1, 0	8	0, 0, 0, 1, 0, 0, 1, 0, 0	2	1	1	1, 2, 1, 0, 0, 1, 0, 0, 0	5	1, 0, 0, 2, 0, 0, 1, 0, 0	4	-3	2	94	99	91	96	99	95	2	0	4	SF
23	13Y3M	familial	sm+	<20 sec	>10 per day	M	6M	13Y9M / 65	65	25	0.384615	c.649C＞T	none	1	1	0, 1, 1, 1, 2, 1, 0, 0, 0	6	1, 0, 2, 1, 0, 1, 1, 0, 1	7	1	2	0, 0, 1, 1, 2, 0, 0, 0, 0	4	1, 0, 2, 1, 0, 1, 2, 0, 1	8	-2	1	119	120	115	120	120	116	1	0	1	SF
24	4Y8M	AS	sm+	<20 sec	5–10 per day	M	3Y1M	7Y9M / 28	28	25	0.892857	none	none	4	8	2, 0, 0, 1, 2, 2, 1, 1, 2	11	3, 1, 2, 3, 3, 2, 2, 3, 2	21	4	6	2, 0, 0, 0, 2, 2, 1, 1, 2	10	2, 1, 1, 2, 3, 1, 2, 3, 2	17	-1	-4	109	104	112	111	105	115	2	1	3	SF
25	11Y1M	AS	sm+	<5 sec	>10 per day	M	2Y3M	13Y4M / 42	42	50	1.19048	none	none	2	2	0, 2, 2, 1, 0, 1, 1, 1, 0	8	1, 0, 2, 0, 2, 0, 1, 0, 1	7	1	1	0, 1, 2, 1, 0, 0, 1, 0, 0	5	0, 0, 1, 0, 2, 0, 1, 0, 1	5	-3	-2	109	105	112	113	109	115	4	4	3	SF
26	10Y7M	familial	sm+	<5 sec	5–10 per day	M	1Y	11Y7M / 38	38	25	0.657895	c.649dupC	none	1	0	1, 2, 1, 0, 0, 0, 0, 1, 0	5	0, 0, 1, 0, 0, 0, 0, 0, 0	1	0	0	0, 1, 0, 0, 0, 0, 0, 0, 0	1	0, 0, 1, 0, 0, 0, 0, 0, 0	1	-4	0	119	120	114	116	120	110	-3	0	-4	SF
27	6Y6M	AS	sm	<20 sec	1–5 per day	F	4M	6Y10M / 28	28	12.5	0.446429	none	none	0	0	0, 0, 1, 0, 0, 0, 0, 0, 0	1	0, 0, 0, 0, 0, 0, 1, 1, 0	2	2	3	0, 0, 0, 0, 0, 0, 0, 0, 0	0	0, 0, 0, 0, 0, 0, 1, 1, 0	2	-1	0	114	112	114	116	112	118	2	0	4	SF
28	3Y4M	familial	sm+	<50 sec	1–5 per day	M	3Y7M	6Y11M / 25	25	12.5	0.5	c.649dupC	none	5	6	2, 1, 1, 2, 2, 0, 2, 1, 2	13	3, 3, 2, 1, 3, 1, 1, 2, 3	19	3	5	1, 0, 1, 0, 2, 0, 2, 1, 2	9	2, 3, 2, 1, 3, 1, 1, 1, 2	16	-4	-3	125	127	118	128	130	120	3	3	2	SF
29	9Y6M	AS	sm	<10sec	5–10 per day	M	7M	10Y1M / 40	40	37.5	0.9375	none	none	2	1	0, 1, 2, 1, 1, 2, 0, 1, 0	8	1, 1, 1, 1, 0, 0, 0, 2, 1	7	2	2	0, 1, 2, 0, 1, 2, 0, 1, 0	7	1, 1, 2, 1, 0, 0, 0, 2, 1	8	-1	1	116	112	118	115	110	115	-1	-2	-3	SF
30	5Y5M	familial	sm	<20 sec	1–5 per day	F	2Y4M	7Y9M / 31	31	25	0.806452	c.649dupC	none	1	2	1, 0, 0, 0, 1, 1, 2, 1, 1	7	2, 0, 0, 1, 2, 1, 0, 0, 0	6	1	1	1, 0, 0, 0, 1, 0, 2, 0, 1	5	1, 0, 0, 1, 2, 1, 0, 0, 0	5	-2	-1	120	117	119	116	110	119	-4	-7	0	SF
31	7Y3M	familial	sm	<10 sec	>10 per day	M	2Y9M	10Y / 36	36	50	1.38889	c.649dupC	none	7	4	3, 2, 2, 2, 1, 2, 2, 3, 1	18	1, 0, 2, 1, 1, 3, 0, 2, 3	13	5	2	2, 2, 1, 2, 1, 1, 2, 2, 1	14	1, 0, 1, 1, 1, 2, 0, 1, 2	9	-4	-4	124	125	119	124	129	115	0	4	-4	SF
																																10.7205	9.97374
